# Supplementary material for: Development of the Sterile Insect Technique to control the dengue vector Aedes aegypti (Linnaeus) in Sri Lanka
Source: PLoS One. 2022 Apr 4;17(4):e0265244. doi: 10.1371/journal.pone.0265244 (PMC8979456; doi:10.1371/journal.pone.0265244)
Supplement: S2 Appendix — (CSV) [file pone.0265244.s002.csv]

replicate	sex	dose	emerged	escaped	nonescaped	escaperate
1	male	0	147	145	2	0.986394557823129
2	male	0	146	145	1	0.993150684931507
3	male	0	140	138	2	0.985714285714286
1	male	40	142	140	2	0.985915492957746
2	male	40	141	139	2	0.985815602836879
3	male	40	144	141	3	0.979166666666667
1	male	50	142	138	4	0.971830985915493
2	male	50	139	132	7	0.949640287769784
3	male	50	138	134	4	0.971014492753623
1	male	60	138	136	2	0.985507246376812
2	male	60	137	130	7	0.948905109489051
3	male	60	133	129	4	0.969924812030075
1	male	70	132	129	3	0.977272727272727
2	male	70	135	133	2	0.985185185185185
3	male	70	137	130	7	0.948905109489051
1	male	80	124	119	5	0.959677419354839
2	male	80	121	118	3	0.975206611570248
3	male	80	120	117	3	0.975
1	female	0	147	146	1	0.993197278911565
2	female	0	146	145	1	0.993150684931507
3	female	0	148	146	2	0.986486486486487
1	female	40	144	142	2	0.986111111111111
2	female	40	146	143	3	0.979452054794521
3	female	40	148	144	4	0.972972972972973
1	female	50	144	140	4	0.972222222222222
2	female	50	145	142	3	0.979310344827586
3	female	50	132	130	2	0.984848484848485
1	female	60	147	140	7	0.952380952380952
2	female	60	144	142	2	0.986111111111111
3	female	60	130	127	3	0.976923076923077
1	female	70	139	130	9	0.935251798561151
2	female	70	145	142	3	0.979310344827586
3	female	70	136	133	3	0.977941176470588
1	female	80	129	125	4	0.968992248062015
2	female	80	124	119	5	0.959677419354839
3	female	80	112	100	12	0.892857142857143
