# Supplementary material for: Development of the Sterile Insect Technique to control the dengue vector Aedes aegypti (Linnaeus) in Sri Lanka
Source: PLoS One. 2022 Apr 4;17(4):e0265244. doi: 10.1371/journal.pone.0265244 (PMC8979456; doi:10.1371/journal.pone.0265244)
Supplement: S3 Appendix — (CSV) [file pone.0265244.s003.csv]

replicate	sex	dose	npupae	emerged	nonemerged	emergencerate
1	male	0	150	147	3	0.98
2	male	0	150	146	4	0.973333333333333
3	male	0	150	140	10	0.933333333333333
1	male	40	150	142	8	0.946666666666667
2	male	40	150	141	9	0.94
3	male	40	150	144	6	0.96
1	male	50	150	142	8	0.946666666666667
2	male	50	150	139	11	0.926666666666667
3	male	50	150	138	12	0.92
1	male	60	150	138	12	0.92
2	male	60	150	137	13	0.913333333333333
3	male	60	150	133	17	0.886666666666667
1	male	70	150	132	18	0.88
2	male	70	150	135	15	0.9
3	male	70	150	137	13	0.913333333333333
1	male	80	150	124	26	0.826666666666667
2	male	80	150	121	29	0.806666666666667
3	male	80	150	120	30	0.8
1	female	0	150	147	3	0.98
2	female	0	150	146	4	0.973333333333333
3	female	0	150	148	2	0.986666666666667
1	female	40	150	144	6	0.96
2	female	40	150	146	4	0.973333333333333
3	female	40	150	148	2	0.986666666666667
1	female	50	150	144	6	0.96
2	female	50	150	145	5	0.966666666666667
3	female	50	150	132	18	0.88
1	female	60	150	147	3	0.98
2	female	60	150	144	6	0.96
3	female	60	150	130	20	0.866666666666667
1	female	70	150	139	11	0.926666666666667
2	female	70	150	145	5	0.966666666666667
3	female	70	150	136	14	0.906666666666667
1	female	80	150	129	21	0.86
2	female	80	150	124	26	0.826666666666667
3	female	80	150	112	38	0.746666666666667
