# Supplementary material for: Development of the Sterile Insect Technique to control the dengue vector Aedes aegypti (Linnaeus) in Sri Lanka
Source: PLoS One. 2022 Apr 4;17(4):e0265244. doi: 10.1371/journal.pone.0265244 (PMC8979456; doi:10.1371/journal.pone.0265244)
Supplement: S4 Appendix — (CSV) [file pone.0265244.s004.csv]

date	time	dose	replicate	event
03-août	2	50	R1	1
04-août	3	40	R2	1
04-août	3	80	R1	1
05-août	4	70	R1	1
07-août	6	50	R3	1
08-août	7	50	R2	1
08-août	7	60	R3	1
08-août	7	70	R3	1
08-août	7	80	R2	1
10-août	9	0	R1	1
12-août	11	70	R1	1
13-août	12	60	R3	1
14-août	13	0	R2	1
15-août	14	40	R2	1
15-août	14	60	R3	1
15-août	14	70	R1	1
15-août	14	80	R1	1
16-août	15	80	R2	1
17-août	16	50	R3	1
17-août	16	60	R1	1
17-août	16	70	R1	1
17-août	16	80	R3	1
18-août	17	0	R1	1
18-août	17	60	R2	1
18-août	17	70	R3	1
18-août	17	70	R2	1
18-août	17	80	R2	1
19-août	18	0	R1	1
19-août	18	50	R2	1
19-août	18	60	R3	1
19-août	18	60	R2	1
19-août	18	60	R3	1
19-août	18	70	R3	1
19-août	18	70	R1	1
19-août	18	80	R2	1
19-août	18	80	R1	1
19-août	18	80	R3	1
20-août	19	0	R1	1
20-août	19	40	R2	1
20-août	19	50	R2	1
20-août	19	70	R3	1
20-août	19	80	R1	1
21-août	20	60	R2	1
22-août	21	0	R3	1
22-août	21	0	R2	1
22-août	21	40	R1	1
23-août	22	40	R1	1
23-août	22	70	R2	1
23-août	22	80	R1	1
24-août	23	0	R3	1
24-août	23	40	R1	1
24-août	23	60	R1	1
25-août	24	0	R1	1
25-août	24	0	R2	1
25-août	24	40	R3	1
25-août	24	50	R1	1
25-août	24	50	R3	1
25-août	24	60	R2	1
25-août	24	70	R1	1
25-août	24	80	R1	1
26-août	25	40	R3	1
26-août	25	50	R1	1
26-août	25	60	R2	1
27-août	26	70	R2	1
28-août	27	0	R2	1
28-août	27	40	R3	1
28-août	27	50	R1	1
28-août	27	50	R2	1
28-août	27	60	R3	1
28-août	27	70	R1	1
28-août	27	70	R2	1
28-août	27	80	R1	1
29-août	28	0	R1	1
29-août	28	40	R1	1
29-août	28	40	R3	1
29-août	28	50	R1	1
29-août	28	50	R3	1
29-août	28	50	R2	1
29-août	28	50	R2	1
29-août	28	60	R1	1
29-août	28	80	R3	1
30-août	29	0	R1	1
30-août	29	0	R2	1
30-août	29	0	R3	1
30-août	29	40	R2	1
30-août	29	40	R1	1
30-août	29	50	R3	1
30-août	29	60	R2	1
30-août	29	70	R2	1
30-août	29	70	R1	1
30-août	29	80	R3	1
31-août	30	0	R1	1
31-août	30	40	R1	1
31-août	30	40	R3	1
31-août	30	50	R2	1
31-août	30	50	R1	1
31-août	30	60	R1	1
31-août	30	80	R3	1
01-sept	31	0	R3	1
01-sept	31	50	R2	1
02-sept	32	0	R1	1
02-sept	32	40	R1	1
02-sept	32	80	R2	1
03-sept	33	40	R2	1
03-sept	33	40	R3	1
03-sept	33	50	R1	1
03-sept	33	60	R2	1
03-sept	33	60	R2	1
03-sept	33	70	R1	1
03-sept	33	80	R3	1
03-sept	33	80	R1	1
04-sept	34	0	R2	1
04-sept	34	70	R1	1
04-sept	34	80	R3	1
04-sept	34	80	R2	1
05-sept	35	70	R3	1
06-sept	36	70	R1	1
06-sept	36	80	R3	1
07-sept	37	0	R2	1
07-sept	37	40	R3	1
07-sept	37	60	R1	1
07-sept	37	60	R2	1
08-sept	38	60	R2	1
09-sept	39	0	R1	1
09-sept	39	40	R1	1
10-sept	40	60	R3	1
10-sept	40	70	R2	1
10-sept	40	80	R1	1
11-sept	41	40	R3	1
11-sept	41	50	R1	1
11-sept	41	70	R2	1
11-sept	41	80	R1	1
12-sept	42	0	R3	1
12-sept	42	60	R1	1
13-sept	43	50	R2	1
14-sept	44	40	R3	1
14-sept	44	70	R1	1
15-sept	45	40	R3	1
15-sept	45	80	R2	1
17-sept	47	40	R2	1
17-sept	47	50	R3	1
17-sept	47	60	R1	1
18-sept	48	0	R1	1
18-sept	48	50	R3	1
18-sept	48	50	R1	1
18-sept	48	60	R2	1
18-sept	48	70	R3	1
19-sept	49	0	R1	1
20-sept	50	40	R2	1
21-sept	51	0	R3	1
